# Supplementary material for: Dengue in Timor-Leste during the COVID-19 phenomenon
Source: Front Public Health. 2023 Aug 22;11:1057951. doi: 10.3389/fpubh.2023.1057951 (PMC10478102; doi:10.3389/fpubh.2023.1057951)
Supplement: Supplementary file 1 [file Data_Sheet_1.xlsx]

## Sheet: Sheet1
ID	Municipalities	COVID-19_2020	COVID-19_2021	Totoal 21 Marc 2020-sept 2021	COVID-19 Cummulative Incidence
1	Aileu	0	126	126	2.30638
2	Ainaro	0	227	227	3.11006
3	Baucao	2	1526	1528	11.4131
4	Bobonaro	6	593	585	5.49074
5	Covalima	4	779	773	10.4588
6	Dili	28	13638	13593	40.6281
7	Ermera	4	1109	1113	8.06054
8	Lautem	0	183	182	2.60611
9	Liquica	0	125	125	1.49363
10	Manatuto	0	203	262	5.13836
11	Manufahi	0	265	265	4.37756
12	Oecusse	0	392	384	4.75683
13	Viqueque	0	515	508	6.34572
