# Supplementary material for: Dengue in Timor-Leste during the COVID-19 phenomenon
Source: Front Public Health. 2023 Aug 22;11:1057951. doi: 10.3389/fpubh.2023.1057951 (PMC10478102; doi:10.3389/fpubh.2023.1057951)
Supplement: Supplementary file 2 [file Data_Sheet_2.xls]

## Sheet: Sheet2
ID	Municipalities	Dengue Cases_2020	Dengue Cases_2021	DENGUE CASE IN 2020-2021	POPULATION	Area(km2)	P.Density(/km2) 2020	P.Density (/km2)2021
1	Aileu	2	0	2	48837	737	66.2646	80.8
2	Ainaro	6	8	14	63136	804	78.5274	83.9
3	Baucao	53	56	109	123203	1506	81.8081	88.8
4	Bobonaro	14	41	55	97762	1376	71.048	77.2
5	Covalima	53	29	82	65301	1203	54.2818	61.3
6	Dili	815	672	1487	277279	368.12	755.529	1424.7
7	Ermera	318	13	331	125702	768	163.674	179.1
8	Lautem	32	7	39	65240	1813	35.9846	38.5
9	Liquica	74	7	81	71927	549	131.015	151.9
10	Manatuto	64	41	105	46619	1782	36.6448	28.6
11	Manufahi	7	19	26	53691	1323	40.5828	45.6
12	Oecusse	13	0	13	68913	814	84.6597	98.8
13	Viqueque	0	8	8	76033	1877	40.5077	42.6
